# Supplementary material for: Validation of flavivirus infectious clones carrying fluorescent markers for antiviral drug screening and replication studies
Source: Front Microbiol. 2023 Sep 15;14:1201640. doi: 10.3389/fmicb.2023.1201640 (PMC10541152; doi:10.3389/fmicb.2023.1201640)
Supplement: Supplementary file 1 [file Table_1.xlsx]

## Sheet: Sheet1
Viral RNA DENV2 infectious clone WT									CTGCCCATGTCCAGCTGTGACCAAGGAGTTGACCAAATTCTCTTCTTTCTCCTTCAATGGTCTGATTTCCATCCCGTACCAGCACCCATCCTCACCTCTGTATCTTAGCGGTGGTAATGTGCAAGATCGGCAGCACCATTCTGTTATGAGTTTTCCAGAGGCAGTGGTTGTTCTCAAAGAGGGTCCTCTATTTCCGCAGTCCTCAGTCACTACCACTGTTGTTCCATCACAGAAATCAAAGTCCATCTCAAGTTTACCTAGATGCCATGGTCCTGTTATTTGTGTATGGTAGCCTGGTCTATAGTTGTGTTGAGACACTGGTCCAGCGAGATTCTTTGGAATTATCATCTCACTTTCTAGCACTCCATTGCTCCAGAGGGTGTGTGATTTTGGCCAGTG…
Viral RNA DENV2 infectious clone with mCherry									CCTGCCCATGTCCAGCTGTGACCAAGGAGTTGACCAAATTCTCTTCTTTCTCCTTCAATGGTCTGATTTCCATCCCGTACCAGCACCCATCCTCACCTCTGTATCTTAGCGGTGGTAATGTGCAAGATCGGCAGCACCATTCTGTTATGAGTTTTCCAGAGGCAGTGGTTGTTCTCAAAGAGGGTCCTCTATTTCCGCAGTCCTCAGTCACTACCACTGTTGTTCCATCACAGAAATCAAAGTCCATCTCAAGTTTACCTAGATGCCATGGTCCTGTTATTTGTGTATGGTAGCCTGGTCTATAGTTGTGTTGAGACACTGGTCCAGCGAGATTCTTTGGAATTATCATCTCACTTTCTAGCACTCCATTGCTCCAGAGGGTGTGTGATTTTGGCCAGT…
Viral RNA DENV2 infectious clone with NanoLuc									CCTGCCCATGTCCAGCTGTGACCAAGGAGTTGACCAAATTCTCTTCTTTCTCCTTCAATGGTCTGATTTCCATCCCGTACCAGCACCCATCCTCACCTCTGTATCTTAGCGGTGGTAATGTGCAAGATCGGCAGCACCATTCTGTTATGAGTTTTCCAGAGGCAGTGGTTGTTCTCAAAGAGGGTCCTCTATTTCCGCAGTCCTCAGTCACTACCACTGTTGTTCCATCACAGAAATCAAAGTCCATCTCAAGTTTACCTAGATGCCATGGTCCTGTTATTTGTGTATGGTAGCCTGGTCTATAGTTGTGTTGAGACACTGGTCCAGCGAGATTCTTTGGAATTATCATCTCACTTTCTAGCACTCCATTGCTCCAGAGGGTGTGTGATTTTGGCCAGT…
Viral RNA DENV2 infectious clone with oxGFP									TAACAGTTTTTTAATTAGAGAGCAGATCTCTGATGAATAACCAACGGAAAAAGGCGAAAAACACGCCTTTCAATATGCTGAAACGCGAGAGAAACCGCGTGTCGACTGTGCAACAGCTGACAAAGAGATTCTCACTTGGAATGCTGCAGGGACGAGGACCATTAAAACTGTTCATGGCCCTGGTGGCGTTCCTTCGTTTCCTAACAATCCCACCAACAGCAGGGATATTGAAGAGATGGGGAACAATTAAAAAATCAAAAGCTATTAATGTTTTGAGAGGGTTCAGGAAAGAGATTGGAAGGATGCTGAACATCTTGAATAGGAGACGCAGATCTGCAGGCATGATCATTATGCTGATTCCAACAGTGATGGCGTTCCATTTAACCACACGTAACGGAG…
Viral RNA DENV2 infectious clone with Ct-mCherry									CCTGCCCATGTCCAGCTGTGACCAAGGAGTTGACCAAATTCTCTTCTTTCTCCTTCAATGGTCTGATTTCCATCCCGTACCAGCACCCATCCTCACCTCTGTATCTTAGCGGTGGTAATGTGCAAGATCGGCAGCACCATTCTGTTATGAGTTTTCCAGAGGCAGTGGTTGTTCTCAAAGAGGGTCCTCTATTTCCGCAGTCCTCAGTCACTACCACTGTTGTTCCATCACAGAAATCAAAGTCCATCTCAAGTTTACCTAGATGCCATGGTCCTGTTATTTGTGTATGGTAGCCTGGTCTATAGTTGTGTTGAGACACTGGTCCAGCGAGATTCTTTGGAATTATCATCTCACTTTCTAGCACTCCATTGCTCCAGAGGGTGTGTGATTTTGGCCAGT…
Viral RNA DENV4 infectious clone WT									CCATAGAAAAAGTTTCTGATGTGCCCTGTCCGGCCGTCACCTGTGATTTGACCATGTTCTCTTCTTTTTCACTCAAGGGCCTAATCTCCATCCCATACCAGCACCCATCTTCTCCCAAGAACCTTAAGGGAGGCATCGTGCAGGAGCGGCAGCACCATTGCGTGACTAGTTTTCCAGATGCAGTGGTGGTCCTCAAAGATGGGCCTCTATGGTCACAATCCTCCTGAATTGTGACTGTTGTTCCGGGGCATTCTCCAAAGTCTATCTCTAATTTGCCTAAGTGCCATGGGCCCACGGTTTGCGTGGCATAGCCCTGGCGGTAATTGTGCTGTGAAAAAGGGCCCGCATATGATTTTGGAATGAGCATCTGGCTTTCCAGCACTCCATTGCTCCACAGTG…
Viral RNA DENV4 infectious clone with mCherry									CCCATAGAAAAAGTTTCTGATGTGCCCTGTCCGGCCGTCACCTGTGATTTGACCATGTTCTCTTCTTTTTCACTCAAGGGCCTAATCTCCATCCCATACCAGCACCCATCTTCTCCCAAGAACCTTAAGGGAGGCATCGTGCAGGAGCGGCAGCACCATTGCGTGACTAGTTTTCCAGATGCAGTGGTGGTCCTCAAAGATGGGCCTCTATGGTCACAATCCTCCTGAATTGTGACTGTTGTTCCGGGGCATTCTCCAAAGTCTATCTCTAATTTGCCTAAGTGCCATGGGCCCACGGTTTGCGTGGCATAGCCCTGGCGGTAATTGTGCTGTGAAAAAGGGCCCGCATATGATTTTGGAATGAGCATCTGGCTTTCCAGCACTCCATTGCTCCACAGT…
Viral RNA DENV4 infectious clone with NanoLuc									CTAACAGTTTGTTTGAATAGAGAGCAGATCTCTGGAAAAATGAACCAACGAAAAAGGTGGTTAGACCACCTTTCAATATGCTGAAACGCGAGAGAAACCGCGTATCAACCCCTCAAGGGTTGGTGAAGAGATTCTCAACCGGACTTTTTTCTGGGAAAGGACCCTTACGGATGGTGCTAGCATTCATCACGTTTTTGCGAGTCCTTTCCATCCCACCAACAGCAGGGATTCTGAAGAGATGGGGACAGTTGAAGAAAAATAAGGCCATCAAGATACTGATTGGATTCAGGAAGGAGATAGGCCGCATGCTGAACATCTTGAACGGGAGAAAAAGGTCAACGATAACATTGCTGTGCTTGATTCCCACCGTAATGGCGAGGCGCGCCATGGTCTTCACAC…
Viral RNA DENV4 infectious clone with oxGFP									TAACAGTTTGTTTGAATAGAGAGCAGATCTCTGGAAAAATGAACCAACGAAAAAGGTGGTTAGACCACCTTTCAATATGCTGAAACGCGAGAGAAACCGCGTATCAACCCCTCAAGGGTTGGTGAAGAGATTCTCAACCGGACTTTTTTCTGGGAAAGGACCCTTACGGATGGTGCTAGCATTCATCACGTTTTTGCGAGTCCTTTCCATCCCACCAACAGCAGGGATTCTGAAGAGATGGGGACAGTTGAAGAAAAATAAGGCCATCAAGATACTGATTGGATTCAGGAAGGAGATAGGCCGCATGCTGAACATCTTGAACGGGAGAAAAAGGTCAACGATAACATTGCTGTGCTTGATTCCCACCGTAATGGCGAGGCGCGCCATGGTGAGCAAGGG…
Viral RNA KUNV infectious clone WT									GCGAGCTGTTTCTTAGCACGAAGATCTCGATGTCTAAGAAACCAGGAGGGCCCGGCAAAAGCCGGGCTGTCAATATGCTAAAACGCGGAATGCCCCGCGTGTTGTCCTTGACTGGACTGAAGAGGGCAATGTTGAGCCTGATTGACGGTAGGGGGCCCACACGGTTTGTGTTGGCTCTCTTGGCGTTTTTTAGGTTCACGGCAATTGCTCCGACCCGGGCAGTGCTGGATCGATGGAGAAGTGTGAACAAACAAACAGCGATGAAACATCTCCTGAGTTTCAAGAAGGAACTAGGAACCTTGACCAGTGCTATCAACCGGCGGAGCTCAAAACAGAAGAAGAGAGGAGGAAAGACCGGAATTGCATTCATGATTGGCTTGATTGCTGGCGTGGGAGCAG…
Viral RNA KUNV infectious clone with mCherry									TGCGAGCTGTTTCTTAGCACGAAGATCTCGATGTCTAAGAAACCAGGAGGGCCCGGCAAAAGCCGGGCTGTCAATATGCTAAAACGCGGAATGCCCCGCGTGTTGTCCTTGACTGGACTGAAGAGGGCAATGTTGAGCCTGATTGACGGTAGGGGGCCCACACGGTTTGTGTTGGCTCTCTTGGCGTTTTTTAGGTTCACGGCAATTGCTCCGACCCGGGCAGTGCTGGATCGATGGAGAAGTGTGAACAAACAAACAGCGATGAAACATCTCCTGAGTTTCAAGAAGGAACTAGGAACCTTGACCAGTGCTATCAACCGGCGGAGCTCAAAACAGAAGAAGAGAAGGCGCGCCATGGTGAGCAAGGGCGAGGAGGATAACATGGCCATCATCAAGGAG…
Viral RNA KUNV infectious clone with oxGFP 1									GCGAGCTGTTTCTTAGCACGAAGATCTCGATGTCTAAGAAACCAGGAGGGCCCGGCAAAAGCCGGGCTGTCAATATGCTAAAACGCGGAATGCCCCGCGTGTTGTCCTTGACTGGACTGAAGAGGGCAATGTTGAGCCTGATTGACGGTAGGGGGCCCACACGGTTTGTGTTGGCTCTCTTGGCGTTTTTTAGGTTCACGGCAATTGCTCCGACCCGGGCAGTGCTGGATCGATGGAGAAGTGTGAACAAACAAACAGCGATGAAACATCTCCTGAGTTTCAAGAAGGAACTAGGAACCTTGACCAGTGCTATCAACCGGCGGAGCTCAAAACAGAAGAAGAGAGGAGGAAAGACCGGAATTGCATTCATGATTGGCTTGATTGCTGGCGTGGGAGCAA…
Viral RNA KUNV infectious clone with oxGFP 2									GCGAGCTGTTTCTTAGCACGAAGATCTCGATGTCTAAGAAACCAGGAGGGCCCGGCAAAAGCCGGGCTGTCAATATGCTAAAACGCGGAATGCCCCGCGTGTTGTCCTTGACTGGACTGAAGAGGGCAATGTTGAGCCTGATTGACGGTAGGGGGCCCACACGGTTTGTGTTGGCTCTCTTGGCGTTTTTTAGGTTCACGGCAATTGCTCCGACCCGGGCAGTGCTGGATCGATGGAGAAGTGTGAACAAACAAACAGCGATGAAACATCTCCTGAGTTTCAAGAAGGAACTAGGAACCTTGACCAGTGCTATCAACCGGCGGAGCTCAAAACAGAAGAAGAGAGGAGGAAAGACCGGAATTGCATTCATGATTGGCTTGATTGCTGGCGTGGGAGCAG…
Viral RNA KUNV infectious clone with NanoLuc									GCGAGCTGTTTCTTAGCACGAAGATCTCGATGTCTAAGAAACCAGGAGGGCCCGGCAAAAGCCGGGCTGTCAATATGCTAAAACGCGGAATGCCCCGCGTGTTGTCCTTGACTGGACTGAAGAGGGCAATGTTGAGCCTGATTGACGGTAGGGGGCCCACACGGTTTGTGTTGGCTCTCTTGGCGTTTTTTAGGTTCACGGCAATTGCTCCGACCCGGGCAGTGCTGGATCGATGGAGAAGTGTGAACAAACAAACAGCGATGAAACATCTCCTGAGTTTCAAGAAGGAACTAGGAACCTTGACCAGTGCTATCAACCGGCGGAGCTCAAAACAGAAGAAGAGAGGAGGAAAGACCGGAATTGCATTCATGATTGGCTTGATTGCTGGCGTGGGAGCAA…
Viral RNA ZIKV infectious clone WT									CATGTGATCAGTTGATCCTGCAGTCACCATTGACCTTACTAAGTTGCTTTCTGGTTCTTTCCTGGGCCTTATCTCCATTCCATACCAACAGCCATCTTTAGCCCGGAACGACAGTGGGGGCATTGTGCACTCCCTGCAGCACCATTCCTCGATCACCCTTCCGCTTGCAGTGGTTGATCTCAGAGATGGTCCTCTTGTTCCACATGTTTCCTCCACGTGGACCTTAGTGCCTGGGCATTCCTCAAACCGAATTTCAAGCTCTTCACTGTGCCATGGCCCTTTCATTTGGGTCCTGTAGCCCTCTCTGGTATTGTGATGGCTGAGTGGCCCAGCTAAAGACTTGGGTATGATCAGATCACTCTCTTCTATTCCATCTGTCCACAATGTGTGGGACTTTGG…
Viral RNA ZIKV infectious clone with OxGFP									ACAGGTTTTATTTTGGATTTGGAAACGAGAGTTTCTGGTCATGAAAAACCCAAAAAGAAATCCGGAGGATTCCGGATTGTCAATATGCTAAAACGCGGAGTAGCCCGTGTGAGCCCCTTTGGGGGCTTGAAGAGGCTGCCAGCCGGACTTCTGCTGGGTCATGGGCCCATCAGGATGGTCTTGGCGATTCTAGCCTTTTTGAGATTCACGGCAATCAAGCCATCACTGGGTCTCATCAATAGATGGGGTTCAGTTGGGAAAAAAGAGGCTATGGAAATAATAAAGAAGTTCAAGAAAGATCTGGCTGCCATGCTGAGAATAATCAATGCTAGGAAGGAGAAGAAGAGACGAGGCGCAGATACTAGTGTCGGAATTGTTGGCCTCCTGCTGACCACAGCT…
Viral RNA ZIKV infectious clone with Nanoluc									CCATGTGATCAGTTGATCCTGCAGTCACCATTGACCTTACTAAGTTGCTTTCTGGTTCTTTCCTGGGCCTTATCTCCATTCCATACCAACAGCCATCTTTAGCCCGGAACGACAGTGGGGGCATTGTGCACTCCCTGCAGCACCATTCCTCGATCACCCTTCCGCTTGCAGTGGTTGATCTCAGAGATGGTCCTCTTGTTCCACATGTTTCCTCCACGTGGACCTTAGTGCCTGGGCATTCCTCAAACCGAATTTCAAGCTCTTCACTGTGCCATGGCCCTTTCATTTGGGTCCTGTAGCCCTCTCTGGTATTGTGATGGCTGAGTGGCCCAGCTAAAGACTTGGGTATGATCAGATCACTCTCTTCTATTCCATCTGTCCACAATGTGTGGGACTTTG…
Viral RNA ZIKV infectious clone with mCherry									ACAGGTTTTATTTTGGATTTGGAAACGAGAGTTTCTGGTCATGAAAAACCCAAAAAGAAATCCGGAGGATTCCGGATTGTCAATATGCTAAAACGCGGAGTAGCCCGTGTGAGCCCCTTTGGGGGCTTGAAGAGGCTGCCAGCCGGACTTCTGCTGGGTCATGGGCCCATCAGGATGGTCTTGGCGATTCTAGCCTTTTTGAGATTCACGGCAATCAAGCCATCACTGGGTCTCATCAATAGATGGGGTTCAGTTGGGAAAAAAGAGGCTATGGAAATAATAAAGAAGTTCAAGAAAGATCTGGCTGCCATGCTGAGAATAATCAATGCTAGGAAGGAGAAGAAGAGACGAGGCGCAGATACTAGTGTCGGAATTGTTGGCCTCCTGCTGACCACAGCT…
